# Supplementary material for: catena-Poly[[lithium-μ2-(di­hydrogen pyrazine-2,3,5,6-tetra­carboxyl­ato)-κ6 O 2,N 1,O 6;O 3,N 4,O 5-lithium-di-μ-aqua-κ4 O:O] 2.5-hydrate]
Source: Acta Crystallogr Sect E Struct Rep Online. 2014 May 24;70(Pt 6):m234–5. doi: 10.1107/S160053681401174X (PMC4050999; doi:10.1107/S160053681401174X)
Supplement: Supplementary file 1 [file e-70-0m234-sup1.cif]

##############################################################################
#                                                                            #
# This CIF contains the data in a paper accepted for publication in          #
# Acta Crystallographica Section E. It conforms to the requirements of       #
# Notes for Authors for Acta Crystallographica Section E, and has been       #
# peer reviewed under the auspices of the IUCr Commission on Journals.       #
#                                                                            #
# Full details of the Crystallographic Information File format               #
# are given in the paper "The Crystallographic Information File (CIF):       #
# a New Standard Archive File for Crystallography" by S. R. Hall, F. H.      #
# Allen and I. D. Brown [Acta Cryst. (1991), A47, 655-685].                  #
#                                                                            #
# The current version of the core CIF dictionary is obtainable from          #
# ftp://ftp.iucr.org/pub/cif_core.dic.                                       #
#                                                                            #
# Software is freely available for graphical display of the structure(s)     #
# in this CIF. For information consult the CIF software page                 #
# http://www.iucr.org/resources/cif/software.                                #
#                                                                            #
# This file may be used for bona fide research purposes within the           #
# scientific community so long as proper attribution is given to the journal # 
# article from which it was obtained.                                        #
#                                                                            #
##############################################################################
data_I
_database_code_depnum_ccdc_archive 'CCDC 1004410'
_audit_creation_method     SHELXL-97
_chemical_name_systematic
;\
<i>catena</i>-Poly[[lithium-\m~2~-(dihydrogen pyrazine-2,3,5,6-\
tetracarboxylato)-\
\k^6^<i>O</i>^2^,<i>N</i>^1^,<i>O</i>^6^;<i>O</i>^3^,<i>N</i>^4^,<i>O</i>^5^-\
lithium-di-\m-aqua-\k^4^<i>O</i>:<i>O</i>] 2.5-hydrate]
;
_chemical_name_common     ?
_chemical_formula_moiety     'C8 H6 Li2 N2 O10, 2.5(H2 O)'
_chemical_formula_sum     'C8 H11 Li2 N2 O12.5'
_chemical_formula_iupac     '[Li (C8 H2 N2 O8) (H2 O)2] , 2.5H2 O'
_chemical_formula_weight     349.06
_chemical_melting_point     ?
_symmetry_cell_setting     orthorhombic
_symmetry_space_group_name_H-M     'C m c m'
_symmetry_space_group_name_Hall     '-C 2c 2'
loop_
    _symmetry_equiv_pos_as_xyz
    'x, y, z'
    '-x, -y, z+1/2'
    'x, -y, -z'
    '-x, y, -z+1/2'
    'x+1/2, y+1/2, z'
    '-x+1/2, -y+1/2, z+1/2'
    'x+1/2, -y+1/2, -z'
    '-x+1/2, y+1/2, -z+1/2'
    '-x, -y, -z'
    'x, y, -z-1/2'
    '-x, y, z'
    'x, -y, z-1/2'
    '-x+1/2, -y+1/2, -z'
    'x+1/2, y+1/2, -z-1/2'
    '-x+1/2, y+1/2, z'
    'x+1/2, -y+1/2, z-1/2'
_cell_length_a     12.0554(3)
_cell_length_b     6.39040(17)
_cell_length_c     19.3383(4)
_cell_angle_alpha     90.00
_cell_angle_beta     90.00
_cell_angle_gamma     90.00
_cell_volume     1489.80(6)
_cell_formula_units_Z     4
_cell_measurement_reflns_used     3296
_cell_measurement_theta_min     3.7550
_cell_measurement_theta_max     31.8630
_cell_measurement_temperature     293(2)
_exptl_crystal_description     'block'
_exptl_crystal_colour     'colourless'
_exptl_crystal_size_max     0.24
_exptl_crystal_size_mid     0.20
_exptl_crystal_size_min     0.05
_exptl_crystal_density_diffrn     1.556
_exptl_crystal_density_meas     ?
_exptl_crystal_density_method     'not measured'
_exptl_crystal_F_000     716
_exptl_absorpt_coefficient_mu     0.147
_exptl_absorpt_correction_type     multi-scan
_exptl_absorpt_process_details     '(<i>CrysAlis PRO</i>; Agilent, 2011)'
_exptl_absorpt_correction_T_min     0.70048
_exptl_absorpt_correction_T_max     1.00000
_exptl_special_details
;
;
_diffrn_ambient_temperature     293(2)
_diffrn_radiation_type     MoK\a
_diffrn_radiation_wavelength     0.71073
_diffrn_radiation_source     'SuperNova (Mo) X-ray Source'
_diffrn_radiation_monochromator     'mirror'
_diffrn_measurement_device_type     'Agilent SuperNova (Dual, Cu at zero, Eos)'
_diffrn_measurement_method     '\w scans'
_diffrn_detector_area_resol_mean     16.0131
_diffrn_reflns_number     7496
_diffrn_reflns_av_R_equivalents     0.0292
_diffrn_reflns_av_sigmaI/netI     0.0174
_diffrn_reflns_theta_min     3.38
_diffrn_reflns_theta_max     30.00
_diffrn_reflns_theta_full     30.00
_diffrn_measured_fraction_theta_max     0.989
_diffrn_measured_fraction_theta_full     0.989
_diffrn_reflns_limit_h_min     -16
_diffrn_reflns_limit_h_max     16
_diffrn_reflns_limit_k_min     -8
_diffrn_reflns_limit_k_max     8
_diffrn_reflns_limit_l_min     -27
_diffrn_reflns_limit_l_max     27
_diffrn_standards_number     ?
_diffrn_standards_interval_count     ?
_diffrn_standards_interval_time     ?
_diffrn_standards_decay_%     ?
_refine_special_details
;
Refinement of <i>F</i>^2^ against ALL reflections. The weighted <i>R</i>-factor
<i>wR</i> and goodness of fit <i>S</i> are based on <i>F</i>^2^, conventional
<i>R</i>-factors <i>R</i> are based on <i>F</i>, with <i>F</i> set to zero for
negative <i>F</i>^2^. The threshold expression of <i>F</i>^2^ >
\s(<i>F</i>^2^) is used only for calculating <i>R</i>-factors(gt) <i>etc</i>.
and is not relevant to the choice of reflections for refinement.
<i>R</i>-factors based on <i>F</i>^2^ are statistically about twice as large
as those based on <i>F</i>, and <i>R</i>- factors based on ALL data will be
even larger.
;
_reflns_number_total     1151
_reflns_number_gt     997
_reflns_threshold_expression     I>2\s(I)
_refine_ls_structure_factor_coef     Fsqd
_refine_ls_matrix_type     full
_refine_ls_R_factor_all     0.0477
_refine_ls_R_factor_gt     0.0421
_refine_ls_wR_factor_gt     0.1172
_refine_ls_wR_factor_ref     0.1220
_refine_ls_goodness_of_fit_ref     1.074
_refine_ls_restrained_S_all     1.073
_refine_ls_number_reflns     1151
_refine_ls_number_parameters     85
_refine_ls_number_restraints     3
_refine_ls_hydrogen_treatment     mixed
_refine_ls_weighting_scheme     calc
_refine_ls_weighting_details
         'calc w=1/[\s^2^(Fo^2^)+(0.0592P)^2^+0.9014P] where P=(Fo^2^+2Fc^2^)/3'
_atom_sites_solution_hydrogens     geom
_atom_sites_solution_primary     direct
_atom_sites_solution_secondary     difmap
_refine_ls_shift/su_max     0.000
_refine_ls_shift/su_mean     0.000
_refine_diff_density_max     0.247
_refine_diff_density_min     -0.287
_refine_ls_extinction_method     none
_refine_ls_extinction_coef     ?
loop_
    _atom_type_symbol
    _atom_type_description
    _atom_type_scat_dispersion_real
    _atom_type_scat_dispersion_imag
    _atom_type_scat_source
    'C' 'C' 0.0033 0.0016
                         'International Tables Vol C Tables 4.2.6.8 and 6.1.1.4'
    'Li' 'Li' -0.0003 0.0001
                         'International Tables Vol C Tables 4.2.6.8 and 6.1.1.4'
    'N' 'N' 0.0061 0.0033
                         'International Tables Vol C Tables 4.2.6.8 and 6.1.1.4'
    'O' 'O' 0.0106 0.0060
                         'International Tables Vol C Tables 4.2.6.8 and 6.1.1.4'
    'H' 'H' 0.0000 0.0000
                         'International Tables Vol C Tables 4.2.6.8 and 6.1.1.4'
_computing_data_collection     '<i>CrysAlis PRO</i> (Agilent, 2011)'
_computing_cell_refinement     '<i>CrysAlis PRO</i> (Agilent, 2011)'
_computing_data_reduction     '<i>CrysAlis PRO</i> (Agilent, 2011)'
_computing_structure_solution     'SHELXS97 (Sheldrick, 2008)'
_computing_structure_refinement     'SHELXL97 (Sheldrick, 2008)'
_computing_molecular_graphics     'SHELXTL (Sheldrick, 2008)'
_computing_publication_material     'SHELXTL (Sheldrick, 2008)'
loop_
    _atom_site_type_symbol
    _atom_site_label
    _atom_site_fract_x
    _atom_site_fract_y
    _atom_site_fract_z
    _atom_site_U_iso_or_equiv
    _atom_site_adp_type
    _atom_site_calc_flag
    _atom_site_refinement_flags
    _atom_site_occupancy
    _atom_site_symmetry_multiplicity
    _atom_site_disorder_assembly
    _atom_site_disorder_group
    O O1 0.67161(8) 0.07053(19) 0.35355(5) 0.0435(3) Uani d . 1 1 . .
    O O4 0.5000 -0.1345(3) 0.2500 0.0388(4) Uani d S 1 4 . .
    O O2 0.79263(8) 0.04117(18) 0.43921(5) 0.0413(3) Uani d . 1 1 . .
    O O5 0.33035(11) 0.4166(2) 0.7500 0.0379(3) Uani d S 1 2 . .
    O O3 0.5000 0.3004(4) 0.2500 0.0533(6) Uani d S 1 4 . .
    N N1 0.5000 0.0321(2) 0.43101(7) 0.0270(3) Uani d S 1 2 . .
    C C2 0.59630(8) 0.01679(18) 0.46407(6) 0.0259(3) Uani d . 1 1 . .
    C C7 0.69421(10) 0.0441(2) 0.41465(6) 0.0310(3) Uani d . 1 1 . .
    Li Li1 0.5000 0.0823(7) 0.32284(17) 0.0463(8) Uani d S 1 2 . .
    H H4 0.555(2) -0.229(5) 0.2500 0.070(9) Uiso d S 1 2 . .
    H H3 0.445(3) 0.377(7) 0.2500 0.097(13) Uiso d S 1 2 . .
    H H5 0.2920(19) 0.432(3) 0.7135(10) 0.068(7) Uiso d . 1 1 . .
    H H2 0.797(3) 0.0000 0.5000 0.097(12) Uiso d S 1 2 . .
    O O6 0.5000 0.4486(17) 0.3733(5) 0.077(2) Uani d SPD 0.25 2 . .
    H H61 0.5000 0.578(7) 0.386(7) 0.115 Uiso d SPD 0.25 2 . .
    H H62 0.5000 0.39(2) 0.413(4) 0.115 Uiso d SPD 0.25 2 . .
loop_
    _atom_site_aniso_label
    _atom_site_aniso_U_11
    _atom_site_aniso_U_22
    _atom_site_aniso_U_33
    _atom_site_aniso_U_12
    _atom_site_aniso_U_13
    _atom_site_aniso_U_23
    O1 0.0302(5) 0.0732(8) 0.0270(5) -0.0022(4) 0.0051(3) 0.0037(4)
    O4 0.0299(9) 0.0406(10) 0.0459(11) 0.000 0.000 0.000
    O2 0.0207(4) 0.0659(7) 0.0374(5) -0.0024(4) 0.0029(3) 0.0018(4)
    O5 0.0240(6) 0.0562(9) 0.0334(7) 0.0024(6) 0.000 0.000
    O3 0.0336(11) 0.0356(11) 0.0908(18) 0.000 0.000 0.000
    N1 0.0207(6) 0.0370(7) 0.0232(6) 0.000 0.000 -0.0010(5)
    C2 0.0198(5) 0.0335(6) 0.0244(5) -0.0005(4) 0.0010(4) -0.0025(4)
    C7 0.0226(5) 0.0410(7) 0.0295(6) -0.0015(4) 0.0048(4) -0.0021(5)
    Li1 0.0421(18) 0.070(2) 0.0271(15) 0.000 0.000 0.0075(15)
    O6 0.049(4) 0.101(7) 0.081(5) 0.000 0.000 -0.020(5)
_geom_special_details
;
All e.s.d.'s (except the e.s.d. in the dihedral angle between two l.s. planes)
are estimated using the full covariance matrix. The cell e.s.d.'s are taken
into account individually in the estimation of e.s.d.'s in distances, angles
and torsion angles; correlations between e.s.d.'s in cell parameters are only
used when they are defined by crystal symmetry. An approximate (isotropic)
treatment of cell e.s.d.'s is used for estimating e.s.d.'s involving l.s.
planes.
;
loop_
    _geom_bond_atom_site_label_1
    _geom_bond_atom_site_label_2
    _geom_bond_site_symmetry_2
    _geom_bond_distance
    _geom_bond_publ_flag
    O1 C7 . 1.2242(16) ?
    Li1 O1 . 2.1538(13) y
    Li1 O1 11_655 2.1538(13) n
    Li1 O3 . 1.982(4) y
    Li1 O4 . 1.976(4) y
    Li1 N1 . 2.116(3) y
    O4 Li1 10_556 1.976(4) ?
    O4 H4 . 0.90(3) ?
    O2 C7 . 1.2780(15) ?
    O2 H2 . 1.2057(19) ?
    O5 H5 . 0.85(2) ?
    O3 Li1 10_556 1.982(4) ?
    O3 H3 . 0.82(4) ?
    N1 C2 . 1.3289(12) ?
    N1 C2 11_655 1.3289(12) ?
    C2 C2 3_556 1.406(2) ?
    C2 C7 . 1.5287(15) ?
    Li1 O6 . 2.536(11) ?
    Li1 Li1 10_556 2.817(7) ?
    O6 H61 . 0.86(2) ?
    O6 H62 . 0.87(2) ?
loop_
    _geom_angle_atom_site_label_1
    _geom_angle_atom_site_label_2
    _geom_angle_atom_site_label_3
    _geom_angle_site_symmetry_1
    _geom_angle_site_symmetry_3
    _geom_angle
    _geom_angle_publ_flag
    C7 O1 Li1 . . 119.00(12) ?
    Li1 O4 Li1 10_556 . 91.0(2) ?
    Li1 O4 H4 10_556 . 118.2(11) ?
    Li1 O4 H4 . . 118.2(11) ?
    C7 O2 H2 . . 113.8(18) ?
    Li1 O3 Li1 . 10_556 90.6(3) ?
    Li1 O3 H3 . . 114.8(18) ?
    Li1 O3 H3 10_556 . 114.8(18) ?
    C2 N1 C2 . 11_655 121.76(13) ?
    C2 N1 Li1 . . 119.12(7) ?
    C2 N1 Li1 11_655 . 119.12(7) ?
    N1 C2 C2 . 3_556 119.12(7) ?
    N1 C2 C7 . . 111.44(10) ?
    C2 C2 C7 3_556 . 129.43(6) ?
    O1 C7 O2 . . 124.56(11) ?
    O1 C7 C2 . . 116.56(11) ?
    O2 C7 C2 . . 118.87(11) ?
    O4 Li1 O3 . . 89.22(15) ?
    O4 Li1 N1 . . 126.8(2) ?
    O3 Li1 N1 . . 144.0(2) ?
    O4 Li1 O1 . . 99.91(12) ?
    O3 Li1 O1 . . 102.74(10) ?
    N1 Li1 O1 . . 73.87(9) ?
    O4 Li1 O1 . 11_655 99.91(12) ?
    O3 Li1 O1 . 11_655 102.74(10) ?
    N1 Li1 O1 . 11_655 73.87(9) ?
    O1 Li1 O1 . 11_655 147.72(17) ?
    O4 Li1 O6 . . 157.2(3) ?
    O3 Li1 O6 . . 67.9(3) ?
    N1 Li1 O6 . . 76.1(3) ?
    O1 Li1 O6 . . 85.76(13) ?
    O1 Li1 O6 11_655 . 85.76(13) ?
    O4 Li1 Li1 . 10_556 44.52(11) ?
    O3 Li1 Li1 . 10_556 44.70(13) ?
    N1 Li1 Li1 . 10_556 171.28(12) ?
    O1 Li1 Li1 . 10_556 106.01(9) ?
    O1 Li1 Li1 11_655 10_556 106.01(9) ?
    O6 Li1 Li1 . 10_556 112.6(3) ?
    Li1 O6 H61 . . 174(10) ?
    Li1 O6 H62 . . 85(10) ?
    H61 O6 H62 . . 101(3) ?
loop_
    _geom_torsion_atom_site_label_1
    _geom_torsion_atom_site_label_2
    _geom_torsion_atom_site_label_3
    _geom_torsion_atom_site_label_4
    _geom_torsion_site_symmetry_1
    _geom_torsion_site_symmetry_2
    _geom_torsion_site_symmetry_3
    _geom_torsion_site_symmetry_4
    _geom_torsion
    _geom_torsion_publ_flag
    C2 N1 C2 C2 11_655 . . 3_556 0.1(3) ?
    Li1 N1 C2 C2 . . . 3_556 -179.94(18) ?
    C2 N1 C2 C7 11_655 . . . -178.85(10) ?
    Li1 N1 C2 C7 . . . . 1.1(2) ?
    Li1 O1 C7 O2 . . . . -177.66(16) ?
    Li1 O1 C7 C2 . . . . 1.3(2) ?
    N1 C2 C7 O1 . . . . -1.57(17) ?
    C2 C2 C7 O1 3_556 . . . 179.61(16) ?
    N1 C2 C7 O2 . . . . 177.46(12) ?
    C2 C2 C7 O2 3_556 . . . -1.4(2) ?
    Li1 O4 Li1 O3 10_556 . . . 0.0 ?
    Li1 O4 Li1 N1 10_556 . . . 180.0 ?
    Li1 O4 Li1 O1 10_556 . . . -102.80(12) ?
    Li1 O4 Li1 O1 10_556 . . 11_655 102.80(12) ?
    Li1 O4 Li1 O6 10_556 . . . 0.000(4) ?
    Li1 O3 Li1 O4 10_556 . . . 0.0 ?
    Li1 O3 Li1 N1 10_556 . . . 180.0 ?
    Li1 O3 Li1 O1 10_556 . . . 99.99(14) ?
    Li1 O3 Li1 O1 10_556 . . 11_655 -99.99(14) ?
    Li1 O3 Li1 O6 10_556 . . . 180.000(2) ?
    C2 N1 Li1 O4 . . . . 90.02(13) ?
    C2 N1 Li1 O4 11_655 . . . -90.02(13) ?
    C2 N1 Li1 O3 . . . . -89.98(13) ?
    C2 N1 Li1 O3 11_655 . . . 89.98(13) ?
    C2 N1 Li1 O1 . . . . -0.42(18) ?
    C2 N1 Li1 O1 11_655 . . . 179.54(12) ?
    C2 N1 Li1 O1 . . . 11_655 -179.55(12) ?
    C2 N1 Li1 O1 11_655 . . 11_655 0.42(18) ?
    C2 N1 Li1 O6 . . . . -89.98(13) ?
    C2 N1 Li1 O6 11_655 . . . 89.98(13) ?
    C2 N1 Li1 Li1 . . . 10_556 90.02(13) ?
    C2 N1 Li1 Li1 11_655 . . 10_556 -90.02(13) ?
    C7 O1 Li1 O4 . . . . -126.14(15) ?
    C7 O1 Li1 O3 . . . . 142.40(14) ?
    C7 O1 Li1 N1 . . . . -0.56(19) ?
    C7 O1 Li1 O1 . . . 11_655 1.0(5) ?
    C7 O1 Li1 O6 . . . . 76.2(3) ?
    C7 O1 Li1 Li1 . . . 10_556 -171.48(10) ?
loop_
    _geom_hbond_atom_site_label_D
    _geom_hbond_atom_site_label_H
    _geom_hbond_atom_site_label_A
    _geom_hbond_site_symmetry_A
    _geom_hbond_distance_DH
    _geom_hbond_distance_HA
    _geom_hbond_distance_DA
    _geom_hbond_angle_DHA
    O6 H62 N1 . 0.87(2) 2.28(11) 2.886(12) 127(12)
    O5 H5 O1 7_456 0.85(2) 1.95(2) 2.7711(13) 163(2)
    O3 H3 O5 3_566 0.82(4) 1.92(4) 2.730(2) 173(4)
    O4 H4 O5 9_656 0.90(3) 1.83(3) 2.726(2) 179(3)
    O2 H2 O2 3_556 1.206(3) 1.206(3) 2.409(3) 175.3(5)
data_New_Global_Publ_Block
_journal_date_recd_electronic     2014-04-29
_journal_date_accepted     2014-05-21
_journal_name_full     'Acta Crystallographica, Section E'
_journal_year     2014
_journal_volume     70
_journal_issue      6
_journal_page_first     m234
_journal_page_last     m235
_journal_paper_category     QM
_journal_paper_doi     10.1107/S160053681401174X
_journal_coeditor_code     HB7224
_publ_contact_author_name     'Janusz Leciejewicz'
_publ_contact_author_address
;
Institute of Nuclear Chemistry and Technology
ul.Dorodna 16
03-195 Warszawa
Poland
;
_publ_contact_author_email
;
j.leciejewicz@ichtj.waw.pl
;
_publ_contact_author_fax
;
48 22 811 1719
;
_publ_contact_author_phone
;
48 22 504 1230
;
_publ_section_title
;\
<i>catena</i>-Poly[[lithium-\m~2~-(dihydrogen
pyrazine-2,3,5,6-tetracarboxylato)-\k^6^<i>O</i>^2^,<i>N</i>^1^,<i>O</i>^6^;\
<i>O</i>^3^,<i>N</i>^4^,<i>O</i>^5^-lithium-di-\m-aqua-\k^4^<i>O</i>:\
<i>O</i>] 2.5-hydrate]
;
loop_
    _publ_author_name
    _publ_author_address
    'Wojciech Starosta'
;
Institute of Nuclear Chemistry and Technology
ul.Dorodna 16
03-195 Warszawa
Poland
;
    'Janusz Leciejewicz'
;
Institute of Nuclear Chemistry and Technology
ul.Dorodna 16
03-195 Warszawa
Poland
;
