# Supplementary material for: catena-Poly[[lithium-μ2-(di­hydrogen pyrazine-2,3,5,6-tetra­carboxyl­ato)-κ6 O 2,N 1,O 6;O 3,N 4,O 5-lithium-di-μ-aqua-κ4 O:O] 2.5-hydrate]
Source: Acta Crystallogr Sect E Struct Rep Online. 2014 May 24;70(Pt 6):m234–5. doi: 10.1107/S160053681401174X (PMC4050999; doi:10.1107/S160053681401174X)
Supplement: Supplementary file 2 [file e-70-0m234-Isup2.hkl]

# 
# h,k,l, Fc-squared, Fo-squared, sigma(Fo-squared) and status flag 
# 
data_I
_shelx_title ' CF solution in Cmcm' 
_shelx_refln_list_code          4 
_shelx_F_calc_maximum      308.00 
_exptl_crystal_F_000       716.00 
_reflns_d_resolution_high  0.7107 
 
loop_ 
 _symmetry_equiv_pos_as_xyz 
 'x, y, z' 
 '-x, -y, z+1/2' 
 'x, -y, -z' 
 '-x, y, -z+1/2' 
 'x+1/2, y+1/2, z' 
 '-x+1/2, -y+1/2, z+1/2' 
 'x+1/2, -y+1/2, -z' 
 '-x+1/2, y+1/2, -z+1/2' 
 '-x, -y, -z' 
 'x, y, -z-1/2' 
 '-x, y, z' 
 'x, -y, z-1/2' 
 '-x+1/2, -y+1/2, -z' 
 'x+1/2, y+1/2, -z-1/2' 
 '-x+1/2, y+1/2, z' 
 'x+1/2, -y+1/2, z-1/2' 
 
_cell_length_a    12.0554 
_cell_length_b     6.3904 
_cell_length_c    19.3383 
_cell_angle_alpha  90.000 
_cell_angle_beta   90.000 
_cell_angle_gamma  90.000 
 
_shelx_F_squared_multiplier     1.000 
 
loop_ 
 _refln_index_h 
 _refln_index_k 
 _refln_index_l 
 _refln_F_squared_calc 
 _refln_F_squared_meas 
 _refln_F_squared_sigma 
 _refln_observed_status 
   2   0   0     8821.88     9166.08    179.74 o 
   4   0   0     5288.67     5241.84    110.34 o 
   6   0   0    26955.62    26018.84    362.31 o 
   8   0   0     2179.65     2153.70     50.74 o 
  10   0   0    10198.88     9802.46    154.08 o 
  12   0   0     1089.55     1067.64     32.80 o 
  14   0   0       22.13       63.06     11.83 o 
  16   0   0        5.94       52.69      8.58 o 
   1   1   0    19578.77    18929.30    365.77 o 
   3   1   0      101.91      149.00      5.21 o 
   7   1   0     2722.22     3024.76     43.10 o 
   9   1   0        8.52       18.61      2.86 o 
  11   1   0     3635.23     3597.42     50.00 o 
  13   1   0        9.56        6.08      1.96 o 
  15   1   0       78.27       99.24      7.66 o 
   0   2   0    94861.77    74021.54    900.71 o 
   2   2   0    10692.78     9939.85    102.40 o 
   4   2   0        5.69        0.73      0.68 o 
   6   2   0     2399.62     2285.97     25.22 o 
   8   2   0     2031.75     1975.62     31.55 o 
  10   2   0     3972.85     3951.55     51.13 o 
  12   2   0       39.61       37.54      6.08 o 
  14   2   0        3.03        5.51      3.52 o 
  16   2   0       20.05       19.45      4.62 o 
   1   3   0     3156.56     3285.39     28.83 o 
   3   3   0       29.83       86.72      3.74 o 
   5   3   0      450.10      428.20      7.79 o 
   7   3   0      220.58      226.10     14.38 o 
   9   3   0       20.06       17.34      2.44 o 
  11   3   0     1143.26     1125.61     27.14 o 
  13   3   0        0.30       -0.25      2.99 o 
  15   3   0       62.98       71.02      8.45 o 
   0   4   0     2017.76     2356.73     72.51 o 
   2   4   0       24.16       27.15      3.80 o 
   6   4   0      467.48      489.22     13.91 o 
   8   4   0       12.64       16.39      2.47 o 
  10   4   0     1018.54      992.53     21.52 o 
  12   4   0       35.82       39.04      5.06 o 
  14   4   0        5.74        3.10      3.15 o 
   1   5   0       37.38       58.90      3.49 o 
   3   5   0       78.60       81.64      3.61 o 
   5   5   0      592.34      612.35     13.00 o 
   7   5   0       95.51      101.78      5.88 o 
   9   5   0       12.77       12.43      2.41 o 
  11   5   0       63.53       55.96      6.43 o 
  13   5   0        2.27        4.71      3.26 o 
   2   6   0      320.10      326.87      9.22 o 
   4   6   0        0.34        0.46      1.30 o 
   6   6   0      399.65      422.99     13.07 o 
   8   6   0      142.16      148.40      9.65 o 
  10   6   0      163.85      159.85     13.16 o 
  12   6   0        0.95        5.35      4.62 o 
   1   7   0      122.34      111.54      6.45 o 
   3   7   0       53.26       38.11      4.45 o 
   5   7   0       30.76       28.87      5.50 o 
   9   7   0      110.17      103.62     12.65 o 
   2   8   0       65.62       49.99      5.83 o 
   4   8   0       22.32       33.82      6.10 o 
   6   8   0      105.12      101.26     10.83 o 
   1   1   1      621.72      617.80     20.04 o 
   3   1   1       82.15       85.46      2.30 o 
   5   1   1      181.90      171.22      3.71 o 
   7   1   1      181.65      184.82      4.14 o 
   9   1   1        2.81        2.33      1.00 o 
  11   1   1       79.24       85.17      4.08 o 
  13   1   1        0.87        3.08      1.48 o 
  15   1   1        2.34        0.48      1.54 o 
   0   2   1    11173.40    11074.87     95.66 o 
   2   2   1    10685.05    10262.13    113.25 o 
   4   2   1     1574.34     1548.30     14.12 o 
   6   2   1     1964.77     1988.75     23.15 o 
   8   2   1     1923.57     1838.21     20.98 o 
  10   2   1        3.29        1.54      1.03 o 
  12   2   1       83.28       81.20      6.30 o 
  14   2   1      140.63      134.19      7.24 o 
  16   2   1        7.33        5.72      2.37 o 
   1   3   1      143.81      147.31      2.12 o 
   3   3   1      100.93      143.04      2.72 o 
   5   3   1        3.03        4.73      0.60 o 
   7   3   1       16.05       15.01      1.54 o 
   9   3   1       74.25       82.54      4.13 o 
  11   3   1       90.98       92.46      5.00 o 
  13   3   1       17.03       16.20      2.77 o 
  15   3   1        0.13        2.77      1.97 o 
   0   4   1     9805.23     9524.21     65.13 o 
   2   4   1      469.44      455.35      5.42 o 
   4   4   1       91.26       93.84      2.77 o 
   6   4   1     2350.39     2250.68     24.29 o 
   8   4   1      215.47      235.43      8.06 o 
  10   4   1      271.77      265.39      7.82 o 
  12   4   1      183.20      171.70      7.42 o 
  14   4   1        2.05        3.03      1.83 o 
   1   5   1      378.40      397.86      6.58 o 
   3   5   1       17.76       15.59      1.30 o 
   5   5   1      209.34      224.09      5.57 o 
   7   5   1      104.87      104.26      4.45 o 
   9   5   1        5.71        7.09      1.76 o 
  11   5   1      192.01      196.97      8.11 o 
  13   5   1        0.26       -0.14      3.94 o 
   0   6   1      431.62      436.58     12.02 o 
   2   6   1       72.14       58.06      2.87 o 
   4   6   1        6.98        7.78      1.37 o 
   6   6   1       45.56       51.30      3.46 o 
   8   6   1       38.84       38.76      2.96 o 
  10   6   1       85.07       83.29      5.98 o 
  12   6   1        0.06        1.41      2.27 o 
   1   7   1       80.68       82.87      3.94 o 
   3   7   1        0.21        0.66      1.38 o 
   5   7   1       41.98       43.93      4.31 o 
   7   7   1       11.43       12.98      3.14 o 
   9   7   1        3.13        3.55      2.67 o 
   0   8   1       14.91        9.49      2.90 o 
   2   8   1        0.48        2.84      2.70 o 
   4   8   1        7.81        5.82      2.04 o 
   6   8   1        1.41        4.73      2.39 o 
   2   0   2     4612.80     4265.11    216.92 o 
   6   0   2     8187.02     8248.59     77.59 o 
   8   0   2      330.86      289.71     10.21 o 
  10   0   2     2629.24     2489.51     39.93 o 
  12   0   2     1201.68     1179.67     24.72 o 
  14   0   2       61.84       62.69      5.73 o 
  16   0   2      103.96      134.63      9.53 o 
   1   1   2     5812.50     5425.73     38.72 o 
   3   1   2        1.09        0.44      0.36 o 
   5   1   2     3004.70     3357.95     28.73 o 
   7   1   2      379.84      449.02      8.05 o 
   9   1   2       43.50       59.43      3.11 o 
  11   1   2      998.73      947.58     15.61 o 
  13   1   2        4.69        5.79      1.58 o 
  15   1   2      233.79      254.47      9.32 o 
   0   2   2    19159.76    18629.81    200.62 o 
   2   2   2      234.54      206.93      4.05 o 
   4   2   2     1244.51     1254.17     11.32 o 
   6   2   2      327.36      319.64      5.11 o 
   8   2   2       24.56       26.64      1.80 o 
  10   2   2     3098.34     2978.27     33.91 o 
  12   2   2       53.80       55.21      4.14 o 
  14   2   2      114.76      116.69      6.76 o 
  16   2   2       11.00       13.46      2.82 o 
   1   3   2     1376.45     1466.71      9.45 o 
   3   3   2      346.80      342.55      3.96 o 
   5   3   2      923.02     1039.74      9.84 o 
   7   3   2       96.81      108.89      3.98 o 
   9   3   2      128.65      113.55      4.92 o 
  11   3   2      459.59      448.44     11.69 o 
  13   3   2       10.51        6.51      1.68 o 
  15   3   2       50.18       56.04      5.15 o 
   0   4   2     5416.31     5752.75     47.02 o 
   2   4   2        4.10       10.60      0.75 o 
   4   4   2        2.00        2.43      0.60 o 
   6   4   2       50.72       57.28      2.71 o 
   8   4   2        0.32        0.96      1.05 o 
  10   4   2      734.06      747.36     14.68 o 
  12   4   2       82.05       87.61      6.05 o 
  14   4   2        0.08       -1.63      1.63 o 
   1   5   2      671.53      644.77      8.71 o 
   3   5   2      472.44      417.03      6.20 o 
   5   5   2       34.65       39.89      2.30 o 
   7   5   2       40.99       42.30      2.96 o 
   9   5   2      384.65      374.13     11.85 o 
  11   5   2      184.84      177.83      8.40 o 
  13   5   2       23.71       16.25      4.37 o 
   0   6   2      475.24      465.84     12.49 o 
   2   6   2        1.48        1.38      1.04 o 
   4   6   2      133.16      132.66      4.77 o 
   6   6   2        0.41       -0.46      1.35 o 
   8   6   2        8.16        6.19      1.37 o 
  10   6   2       32.55       25.20      3.08 o 
  12   6   2       58.91       54.93      5.04 o 
   1   7   2        0.35        0.91      1.17 o 
   3   7   2        9.15        6.43      1.32 o 
   5   7   2      151.83      140.23      7.20 o 
   7   7   2       50.04       44.58      8.73 o 
   9   7   2       12.72       17.96      3.13 o 
   0   8   2       18.56       24.22      3.61 o 
   2   8   2       11.79       13.77      2.14 o 
   4   8   2       27.28       22.44      3.63 o 
   6   8   2        7.92        2.79      1.92 o 
   1   1   3     1183.46     1105.30      7.58 o 
   3   1   3     1198.45     1291.01     16.71 o 
   5   1   3      247.93      233.58      4.12 o 
   7   1   3      179.87      174.76      3.72 o 
   9   1   3      312.61      315.91      7.30 o 
  11   1   3      228.94      217.05      7.49 o 
  13   1   3        0.02       -0.67      1.37 o 
  15   1   3       19.36       15.07      2.37 o 
   0   2   3    11037.69    11383.52     85.86 o 
   4   2   3     2541.46     2697.11     19.34 o 
   6   2   3      407.19      471.89      7.47 o 
   8   2   3        0.04        0.40      0.60 o 
  10   2   3     1397.99     1364.16     17.10 o 
  12   2   3       35.92       27.85      2.85 o 
  14   2   3      141.81      145.47      8.25 o 
  16   2   3       38.96       39.87      4.39 o 
   1   3   3     3834.88     3847.74     22.76 o 
   3   3   3      350.78      351.97      4.09 o 
   5   3   3     1382.08     1408.61     11.74 o 
   7   3   3     1194.39     1157.58     14.74 o 
   9   3   3      203.36      181.66      6.18 o 
  11   3   3     1201.68     1194.31     21.76 o 
  13   3   3       12.23       12.55      2.29 o 
  15   3   3        9.30       15.23      3.03 o 
   0   4   3     2344.62     2738.76     41.63 o 
   2   4   3     1533.77     1587.75     11.93 o 
   4   4   3       79.26       83.02      2.41 o 
   6   4   3        1.13        1.41      0.84 o 
   8   4   3      468.77      466.10     10.30 o 
  10   4   3      778.16      787.31     15.39 o 
  12   4   3      203.44      194.74      8.02 o 
  14   4   3       20.14       18.66      3.35 o 
   1   5   3      305.70      334.03      6.10 o 
   3   5   3      122.58      118.50      3.35 o 
   5   5   3       21.01       25.18      1.95 o 
   7   5   3       44.23       53.44      3.67 o 
   9   5   3       58.19       50.43      6.65 o 
  11   5   3      323.50      327.08     10.43 o 
  13   5   3        8.20        5.82      2.27 o 
   0   6   3     1545.37     1595.56     23.93 o 
   2   6   3      122.29      132.85      4.43 o 
   4   6   3       85.84       74.23      3.65 o 
   6   6   3       75.94      114.71      5.68 o 
   8   6   3       77.75       81.71      4.98 o 
  10   6   3      490.40      464.40     11.93 o 
  12   6   3        6.85       15.91      3.38 o 
   1   7   3       48.85       45.78      3.11 o 
   3   7   3        0.15        0.40      1.13 o 
   5   7   3        0.28        2.85      1.49 o 
   7   7   3        0.08        1.13      1.91 o 
   9   7   3       10.87        9.05      3.50 o 
   0   8   3      315.68      299.48     12.09 o 
   2   8   3        6.56        4.63      1.56 o 
   4   8   3        4.85        2.58      1.88 o 
   6   8   3       15.12       16.98      3.77 o 
   0   0   4      543.85      499.54     10.97 o 
   2   0   4     7408.44     7205.25     77.18 o 
   4   0   4       36.81       58.92      2.34 o 
   6   0   4     1456.79     1583.26     35.90 o 
   8   0   4     1235.83     1282.96     24.70 o 
  10   0   4      131.38      115.97      9.19 o 
  12   0   4       78.13       55.91      7.79 o 
  14   0   4       24.60       15.63      2.92 o 
  16   0   4      104.46      128.58      9.03 o 
   1   1   4      930.38     1011.40     10.93 o 
   3   1   4    19739.88    18412.44    114.26 o 
   5   1   4     9847.49    10574.53     64.94 o 
   7   1   4       78.79       81.62      2.52 o 
   9   1   4     2708.05     2563.74     25.08 o 
  11   1   4      238.37      247.71      9.06 o 
  13   1   4       31.56       35.58      2.96 o 
  15   1   4        0.32       -0.01      2.02 o 
   0   2   4     1676.89     1720.02     36.32 o 
   4   2   4     1582.62     1561.95     15.70 o 
   6   2   4     2933.75     2961.44     22.25 o 
   8   2   4       33.29       48.32      2.40 o 
  10   2   4       15.47       10.54      1.79 o 
  12   2   4        4.19        1.87      1.47 o 
  14   2   4       20.22       20.58      3.34 o 
  16   2   4      190.08      217.82     10.07 o 
   1   3   4       65.83       85.55      3.59 o 
   3   3   4      297.39      270.66      6.21 o 
   5   3   4     1206.95     1308.59     20.62 o 
   7   3   4        4.30        5.74      1.46 o 
   9   3   4      119.18      119.77      4.56 o 
  11   3   4        3.42        3.74      1.51 o 
  13   3   4       13.54       17.66      2.73 o 
  15   3   4       75.47       84.64      6.72 o 
   0   4   4        0.90        8.12      1.33 o 
   2   4   4        7.21        6.45      0.77 o 
   4   4   4      298.33      343.11      5.16 o 
   6   4   4      432.94      453.56      7.83 o 
   8   4   4        2.40        4.77      2.11 o 
  10   4   4        4.55        7.29      2.28 o 
  12   4   4        1.31        1.98      1.97 o 
  14   4   4       18.05       13.12      2.68 o 
   1   5   4       66.06       80.18      2.65 o 
   3   5   4      850.93      798.25     10.36 o 
   5   5   4       89.47       98.57      4.31 o 
   7   5   4       27.12       30.42      2.66 o 
   9   5   4      123.25      126.72      6.57 o 
  11   5   4       49.08       41.21      4.11 o 
  13   5   4        1.38       -0.59      1.78 o 
   0   6   4      166.51      184.89      8.91 o 
   2   6   4       26.01       30.26      2.08 o 
   4   6   4        5.58        4.16      1.48 o 
   6   6   4        3.28        3.10      1.38 o 
   8   6   4        3.64        4.11      1.48 o 
  10   6   4       54.75       57.25      4.24 o 
  12   6   4       13.26        3.41      2.24 o 
   1   7   4      213.12      201.65      6.49 o 
   3   7   4       39.12       41.38      3.12 o 
   5   7   4       39.32       37.13      3.26 o 
   7   7   4       10.49       12.54      2.98 o 
   9   7   4        0.27       -0.61      1.46 o 
   0   8   4       48.47       67.10      5.84 o 
   2   8   4        0.58        0.22      1.41 o 
   4   8   4        5.69        1.97      1.78 o 
   6   8   4        0.44        2.11      2.09 o 
   1   1   5      733.23      776.79      5.96 o 
   3   1   5     4355.90     4469.88     35.76 o 
   5   1   5     1552.79     1577.05     20.34 o 
   7   1   5        1.67        0.19      0.52 o 
   9   1   5      329.88      301.01      7.35 o 
  11   1   5       35.70       37.82      3.21 o 
  13   1   5        3.42        0.90      1.42 o 
  15   1   5       30.04       27.78      3.19 o 
   0   2   5       41.84       42.27      2.08 o 
   2   2   5     2231.23     2289.91     14.91 o 
   4   2   5        5.00        9.71      0.98 o 
   6   2   5      835.86      841.78      8.26 o 
   8   2   5      240.31      215.81      5.04 o 
  10   2   5      153.43      144.36      5.27 o 
  12   2   5      314.35      306.83      9.68 o 
  14   2   5       16.00       12.02      2.75 o 
  16   2   5       27.26       25.51      3.68 o 
   1   3   5     1890.64     1802.07     10.93 o 
   3   3   5     4679.09     4565.54     26.47 o 
   5   3   5     4755.78     4682.12     29.59 o 
   7   3   5      107.39       90.43      3.65 o 
   9   3   5      343.92      306.52      8.36 o 
  11   3   5      106.38      127.30      5.95 o 
  13   3   5       34.74       36.55      4.15 o 
  15   3   5       31.94       33.96      5.04 o 
   0   4   5     2795.48     2898.75     24.33 o 
   2   4   5        1.12        1.57      0.42 o 
   4   4   5      754.66      735.58      9.41 o 
   6   4   5        0.84        1.06      1.07 o 
   8   4   5       12.94       16.03      2.60 o 
  10   4   5      908.71      917.14     18.64 o 
  12   4   5       37.73       41.12      4.10 o 
  14   4   5      145.95      143.32      8.47 o 
   1   5   5       39.98       40.76      2.07 o 
   3   5   5     1100.47     1060.52     13.59 o 
   5   5   5      269.63      285.05      6.60 o 
   7   5   5       78.71       78.13      4.46 o 
   9   5   5      213.83      205.48      7.77 o 
  11   5   5       78.76       70.18      6.77 o 
  13   5   5        6.11        8.78      2.18 o 
   0   6   5      716.84      728.51     15.53 o 
   2   6   5        2.21        1.17      1.12 o 
   4   6   5       59.48       54.39      3.07 o 
   6   6   5        2.39        1.80      1.30 o 
   8   6   5        0.00       -0.87      1.53 o 
  10   6   5      346.93      337.70     10.98 o 
  12   6   5        6.33        5.19      1.95 o 
   1   7   5      198.97      177.82      5.87 o 
   3   7   5       27.05       16.77      2.44 o 
   5   7   5        0.03        5.90      1.90 o 
   7   7   5       40.38       40.46      3.82 o 
   9   7   5       23.09       15.41      3.94 o 
   0   8   5      201.81      177.78     11.18 o 
   2   8   5        5.28        4.84      2.10 o 
   4   8   5        3.98        2.30      1.74 o 
   6   8   5        0.40        1.63      2.13 o 
   0   0   6    27192.89    24331.37    351.54 o 
   2   0   6      299.74      343.63      4.99 o 
   4   0   6     9110.53     9138.88     70.27 o 
   6   0   6     2262.88     2415.71     25.54 o 
   8   0   6       79.99       84.03      5.78 o 
  10   0   6     2491.13     2192.09     49.48 o 
  12   0   6      188.63      173.95     10.40 o 
  14   0   6      455.43      468.06     16.24 o 
  16   0   6      185.11      210.29     11.59 o 
   1   1   6      609.03      678.26      5.99 o 
   3   1   6    10344.83    11147.46     59.88 o 
   5   1   6      172.14      117.88      2.66 o 
   7   1   6       95.88      149.33      3.43 o 
   9   1   6      658.03      612.02     10.61 o 
  11   1   6        3.50        0.71      1.31 o 
  13   1   6       47.44       45.20      3.92 o 
  15   1   6      494.33      542.95     14.07 o 
   0   2   6     2711.63     2931.20     26.08 o 
   2   2   6     2910.13     2704.22     29.86 o 
   4   2   6     1002.42     1097.16      9.03 o 
   6   2   6      140.79      188.18      3.45 o 
   8   2   6      464.06      424.85      7.42 o 
  10   2   6      639.72      561.84     12.33 o 
  12   2   6      356.94      351.54     10.51 o 
  14   2   6      122.93      133.85      9.06 o 
  16   2   6       46.39       58.68      5.25 o 
   1   3   6       58.99       54.89      2.24 o 
   3   3   6      418.61      424.46      6.53 o 
   5   3   6      189.29      233.12      7.70 o 
   7   3   6      178.24      191.89      7.53 o 
   9   3   6        1.41        3.40      1.08 o 
  11   3   6       70.39       56.78      4.52 o 
  13   3   6        1.11        1.30      2.02 o 
  15   3   6       73.12       93.63      7.00 o 
   0   4   6      255.57      257.71      9.06 o 
   2   4   6      105.25      113.62      2.70 o 
   4   4   6      234.29      234.91      5.30 o 
   6   4   6       72.88       78.22      3.72 o 
   8   4   6       24.11       20.64      2.47 o 
  10   4   6      104.81      105.92      6.57 o 
  12   4   6       50.25       55.82      5.61 o 
  14   4   6       44.50       48.94      5.60 o 
   1   5   6       25.00       29.24      1.78 o 
   3   5   6      225.23      234.61      5.88 o 
   5   5   6      117.74      127.86      4.70 o 
   7   5   6       32.36       24.44      2.67 o 
   9   5   6      137.25      148.18      6.62 o 
  11   5   6       15.26        9.43      1.94 o 
  13   5   6        1.39        0.19      2.07 o 
   2   6   6       48.14       54.32      3.33 o 
   4   6   6       73.23       73.14      3.60 o 
   6   6   6       45.97       44.32      3.63 o 
   8   6   6       26.42       24.97      2.96 o 
  10   6   6        3.78        4.63      2.05 o 
  12   6   6        2.27        3.33      2.09 o 
   1   7   6       60.99       72.13      4.10 o 
   3   7   6        4.06        5.08      1.43 o 
   5   7   6       86.85      104.02      6.57 o 
   7   7   6       73.51       64.33      6.16 o 
   9   7   6        0.47        1.05      1.52 o 
   0   8   6       28.37       21.65      4.50 o 
   2   8   6        8.92        7.88      2.47 o 
   4   8   6        0.01        2.73      3.50 o 
   6   8   6        0.00        0.34      2.09 o 
   1   1   7      230.15      283.69      3.92 o 
   3   1   7       53.66       57.83      1.49 o 
   5   1   7       12.38       10.08      0.79 o 
   7   1   7      179.76      189.89      4.16 o 
   9   1   7       71.67       71.05      3.60 o 
  11   1   7       35.92       33.81      3.15 o 
  13   1   7       31.89       32.06      3.78 o 
  15   1   7       46.66       54.05      4.80 o 
   0   2   7      950.18      885.62     10.88 o 
   2   2   7     2447.90     2303.74     20.60 o 
   4   2   7     1334.93     1284.30     10.47 o 
   6   2   7        0.50        0.83      0.62 o 
   8   2   7      748.98      726.37     10.29 o 
  10   2   7      324.94      297.68      8.80 o 
  12   2   7        7.27        7.83      1.85 o 
  14   2   7      141.49      158.19      8.54 o 
   1   3   7     1051.79     1068.85      8.82 o 
   3   3   7       72.78       68.94      2.64 o 
   5   3   7        0.46        1.53      0.70 o 
   7   3   7      946.99      948.54     14.09 o 
   9   3   7       18.89       18.11      2.12 o 
  11   3   7      201.55      208.31      9.94 o 
  13   3   7      194.99      187.80     10.32 o 
  15   3   7      127.47      142.46      9.61 o 
   0   4   7        3.18        4.08      1.11 o 
   2   4   7       27.93       28.20      1.59 o 
   4   4   7        2.76        5.57      1.00 o 
   6   4   7      374.62      367.22      8.48 o 
   8   4   7       51.72       58.08      3.83 o 
  10   4   7       25.60       25.92      2.82 o 
  12   4   7       11.82       11.15      2.84 o 
  14   4   7       10.96       19.45      3.97 o 
   1   5   7       11.41       12.83      2.23 o 
   3   5   7        2.21        2.36      1.26 o 
   5   5   7      476.46      502.26      9.78 o 
   7   5   7       41.57       35.46      3.15 o 
   9   5   7       18.80       20.77      3.18 o 
  11   5   7        5.97        4.49      1.74 o 
  13   5   7       34.78       31.21      4.54 o 
   0   6   7       72.69       86.91      5.22 o 
   2   6   7       20.04       27.42      2.64 o 
   4   6   7       16.22       13.89      2.08 o 
   6   6   7       57.98       49.26      3.88 o 
   8   6   7       14.13       14.13      2.66 o 
  10   6   7       20.47       22.42      3.98 o 
   1   7   7        0.00        3.04      1.60 o 
   3   7   7        9.70        8.34      1.85 o 
   5   7   7      257.95      261.15     12.88 o 
   7   7   7        0.74        1.67      1.99 o 
   9   7   7        4.51        2.67      1.82 o 
   0   8   7       37.96       40.67      5.68 o 
   2   8   7        2.45        6.49      2.16 o 
   4   8   7       25.32       24.88      3.77 o 
   6   8   7       17.64       12.16      3.53 o 
   0   0   8      519.14      649.82      9.59 o 
   2   0   8     1477.09     1369.16     13.28 o 
   4   0   8     2382.51     2576.95     22.15 o 
   6   0   8     1895.78     1855.38     24.99 o 
   8   0   8        0.62       20.98      4.92 o 
  10   0   8     1978.71     1662.00     42.03 o 
  12   0   8     1302.49     1275.06     38.65 o 
  14   0   8      582.16      580.23     21.60 o 
  16   0   8        5.87       -0.74      2.07 o 
   1   1   8     1378.29     1290.25     10.57 o 
   3   1   8     3707.25     3474.53     22.33 o 
   5   1   8      317.44      329.45      4.47 o 
   7   1   8     2474.22     2424.76     19.47 o 
   9   1   8        2.27        8.14      1.47 o 
  11   1   8      481.85      397.02      9.81 o 
  13   1   8      131.87      147.75     10.06 o 
  15   1   8       11.60        7.55      2.64 o 
   0   2   8     5764.84     5661.63     46.85 o 
   2   2   8       13.16        7.85      1.09 o 
   4   2   8     2982.78     2901.94     25.11 o 
   6   2   8        4.09        5.17      0.67 o 
   8   2   8       60.70       74.98      3.09 o 
  10   2   8     1842.65     1588.96     21.36 o 
  12   2   8      179.58      195.35      7.88 o 
  14   2   8      437.08      453.59     16.75 o 
   1   3   8      307.63      333.71      4.58 o 
   3   3   8      989.85      952.91      9.79 o 
   5   3   8       67.75       65.80      2.63 o 
   7   3   8      530.16      516.30     10.82 o 
   9   3   8       19.91       17.13      1.97 o 
  11   3   8      165.44      147.22      8.40 o 
  13   3   8       49.37       55.03      5.64 o 
  15   3   8        0.00        1.38      1.96 o 
   0   4   8     2079.83     2096.65     24.76 o 
   2   4   8       42.80       39.31      2.01 o 
   4   4   8       99.74      109.55      4.45 o 
   6   4   8      251.63      249.09      6.51 o 
   8   4   8       14.14       13.73      1.67 o 
  10   4   8      275.32      237.36      8.34 o 
  12   4   8       13.51       14.86      3.26 o 
  14   4   8       18.86       18.78      3.66 o 
   1   5   8      103.92      104.64      4.65 o 
   3   5   8      187.36      184.88      6.25 o 
   5   5   8        3.76        4.41      1.24 o 
   7   5   8       48.93       49.79      3.42 o 
   9   5   8       74.55       78.57      4.92 o 
  11   5   8       40.04       33.35      3.52 o 
  13   5   8       16.56        8.95      2.74 o 
   0   6   8      119.62      108.53      6.92 o 
   2   6   8       36.31       34.18      3.09 o 
   4   6   8       46.00       48.58      3.53 o 
   6   6   8       29.44       24.40      2.82 o 
   8   6   8       30.29       31.60      3.65 o 
  10   6   8        0.01        2.39      1.81 o 
   1   7   8       15.44       21.03      2.61 o 
   3   7   8       16.35       21.80      2.70 o 
   5   7   8       27.18       38.63      3.88 o 
   7   7   8       28.04       36.86      4.10 o 
   9   7   8        0.15       -1.28      1.85 o 
   2   8   8        1.07        1.54      1.76 o 
   4   8   8        8.70        8.31      2.35 o 
   1   1   9        0.76        1.38      0.33 o 
   3   1   9       84.07       86.52      1.69 o 
   5   1   9       38.94       47.58      1.72 o 
   7   1   9        4.05        5.13      0.73 o 
   9   1   9        6.23        4.16      1.23 o 
  11   1   9        3.02        2.77      1.38 o 
  13   1   9        2.07        0.13      1.62 o 
  15   1   9       21.82       23.79      3.32 o 
   0   2   9       56.29       80.99      3.00 o 
   2   2   9     1751.68     1677.70     18.87 o 
   4   2   9     3248.77     3151.64     18.44 o 
   6   2   9       77.40       81.11      2.32 o 
   8   2   9      603.94      574.07     10.74 o 
  10   2   9      602.42      583.30     11.86 o 
  12   2   9      207.69      211.75      9.09 o 
  14   2   9      318.55      337.45     18.31 o 
   1   3   9      115.25      114.24      2.66 o 
   3   3   9      450.53      455.40      6.80 o 
   5   3   9      588.11      600.85      8.25 o 
   7   3   9      123.37      135.89      4.68 o 
   9   3   9       80.49       96.40      4.45 o 
  11   3   9       56.20       57.38      5.36 o 
  13   3   9        0.83       -0.67      2.18 o 
   0   4   9      210.68      194.37      6.84 o 
   2   4   9        0.81        1.18      0.73 o 
   4   4   9      656.98      666.11     10.23 o 
   6   4   9       81.53       82.76      3.81 o 
   8   4   9        3.00        3.16      1.29 o 
  10   4   9      181.31      177.49      7.33 o 
  12   4   9      352.88      365.77     16.96 o 
  14   4   9      117.58      134.99     11.20 o 
   1   5   9        9.23       14.63      1.97 o 
   3   5   9        0.01        1.14      1.31 o 
   5   5   9      182.02      166.18      5.69 o 
   7   5   9        0.14        2.50      1.28 o 
   9   5   9        1.97        4.49      1.72 o 
  11   5   9        0.85        1.39      1.62 o 
   0   6   9       78.65      136.95      7.91 o 
   2   6   9       41.27       43.29      3.43 o 
   4   6   9      188.68      199.82      7.51 o 
   6   6   9      128.37      127.10      6.36 o 
   8   6   9       18.39       15.36      2.90 o 
  10   6   9       51.27       43.38      4.05 o 
   1   7   9        7.07        4.66      1.68 o 
   3   7   9        1.73        2.96      1.59 o 
   5   7   9      110.53      100.71      6.07 o 
   7   7   9        0.07        0.96      1.81 o 
   9   7   9        2.64        0.56      2.15 o 
   0   8   9       32.65       27.32      4.95 o 
   2   8   9       28.11       26.09      3.10 o 
   4   8   9       31.84       28.86      3.59 o 
   0   0  10    31827.72    31660.89    302.52 o 
   2   0  10      518.44      653.33     11.53 o 
   4   0  10       17.38       18.68      1.28 o 
   6   0  10     3362.39     3354.90     31.22 o 
   8   0  10      183.00      177.44      8.82 o 
  10   0  10      465.80      368.35     14.23 o 
  12   0  10      736.50      674.29     32.67 o 
  14   0  10        0.13       -0.77      2.21 o 
   1   1  10      703.75      798.71      6.51 o 
   3   1  10      595.66      587.30      6.14 o 
   5   1  10     1618.10     1618.16     13.00 o 
   7   1  10     1194.98     1239.10     13.87 o 
   9   1  10       48.67       67.84      4.09 o 
  11   1  10      267.69      226.86      7.53 o 
  13   1  10      231.14      245.58     12.03 o 
  15   1  10      330.07      372.10     14.17 o 
   0   2  10     5215.39     5611.52     47.25 o 
   2   2  10      940.26      994.39     12.24 o 
   4   2  10      366.97      354.05      5.18 o 
   6   2  10       80.51       95.53      3.00 o 
   8   2  10      192.06      199.53      6.09 o 
  10   2  10      118.95       84.61      4.83 o 
  12   2  10       79.21       81.66      5.74 o 
  14   2  10        6.44        7.95      2.44 o 
   1   3  10      121.20      148.38      3.00 o 
   3   3  10      126.69      115.34      3.76 o 
   5   3  10      806.06      807.21     15.60 o 
   7   3  10      157.42      161.09      5.19 o 
   9   3  10        1.53        4.48      1.20 o 
  11   3  10       83.39       70.21      5.93 o 
  13   3  10       57.83       62.46      6.17 o 
   0   4  10       16.00       37.32      5.44 o 
   2   4  10       25.27       26.83      2.10 o 
   4   4  10        4.81        3.92      1.22 o 
   6   4  10      347.35      324.12      7.82 o 
   8   4  10       17.62       16.98      2.10 o 
  10   4  10      106.18      102.60      5.62 o 
  12   4  10        9.82       12.95      2.72 o 
   1   5  10        1.60        5.51      1.49 o 
   3   5  10        4.27        3.38      1.31 o 
   5   5  10      233.57      228.17      6.82 o 
   7   5  10       14.89       16.57      2.18 o 
   9   5  10        1.22        0.05      1.55 o 
  11   5  10        7.52        3.45      1.62 o 
   0   6  10        4.21       11.81      2.89 o 
   2   6  10      135.52      139.07      6.08 o 
   4   6  10       12.19        9.90      1.95 o 
   6   6  10      125.96      132.75      6.63 o 
   8   6  10       57.76       61.95      5.26 o 
  10   6  10       78.48       75.59      5.42 o 
   1   7  10       64.56       70.18      4.72 o 
   3   7  10        4.99        5.73      1.83 o 
   5   7  10        2.26        3.37      1.78 o 
   7   7  10        0.07        0.65      2.14 o 
   0   8  10        0.83        1.88      2.41 o 
   2   8  10        6.37        4.14      1.60 o 
   4   8  10        0.49        1.63      1.82 o 
   1   1  11        2.72        3.16      0.42 o 
   3   1  11       54.64       59.15      1.40 o 
   5   1  11        0.16        0.61      0.48 o 
   7   1  11       77.92       79.39      3.13 o 
   9   1  11        3.86        1.90      1.34 o 
  11   1  11        6.95        4.21      1.39 o 
  13   1  11        1.32       -1.18      2.91 o 
  15   1  11        0.84        3.29      2.30 o 
   0   2  11     2895.38     2974.61     29.02 o 
   2   2  11     1899.14     1888.19     17.37 o 
   4   2  11       49.48       47.47      1.90 o 
   6   2  11      864.96      867.41     10.34 o 
   8   2  11      504.28      445.85      8.90 o 
  10   2  11        2.37        0.27      1.54 o 
  12   2  11        9.83       10.19      2.31 o 
  14   2  11        2.75        0.32      1.93 o 
   1   3  11        5.14        3.96      0.89 o 
   3   3  11       41.33       36.14      2.40 o 
   5   3  11        7.92        6.90      1.54 o 
   7   3  11      131.10      116.20      4.89 o 
   9   3  11       66.83       68.76      3.67 o 
  11   3  11       10.42        5.87      2.13 o 
  13   3  11        0.24        0.87      1.98 o 
   0   4  11     3303.00     3412.75     46.74 o 
   2   4  11      221.91      214.18      6.90 o 
   4   4  11      277.66      280.57      7.17 o 
   6   4  11     1248.35     1277.68     20.18 o 
   8   4  11       63.59       58.13      3.73 o 
  10   4  11      157.03      159.06      7.13 o 
  12   4  11       27.48       35.88      4.65 o 
   1   5  11       53.93       60.05      3.77 o 
   3   5  11      135.24      147.33      5.97 o 
   5   5  11      107.27      114.41      4.86 o 
   7   5  11      241.91      262.94      8.35 o 
   9   5  11        1.27        0.36      1.49 o 
  11   5  11       56.97       51.97      4.76 o 
   0   6  11      275.66      324.86     12.67 o 
   2   6  11       32.17       40.05      3.35 o 
   4   6  11      146.52      164.05      6.80 o 
   6   6  11      152.52      162.64      7.41 o 
   8   6  11        4.19        4.03      2.02 o 
  10   6  11       61.33       62.13      5.05 o 
   1   7  11       16.35       16.07      2.51 o 
   3   7  11       31.23       25.57      3.01 o 
   5   7  11       78.39       65.49      5.06 o 
   7   7  11       69.42       67.42      5.83 o 
   0   8  11        4.99        8.74      3.39 o 
   2   8  11        0.01        4.85      2.12 o 
   0   0  12     3017.75     2787.83     34.74 o 
   2   0  12       52.30       56.56      1.76 o 
   4   0  12     1331.27     1275.52     12.66 o 
   6   0  12     4714.52     4416.13     48.04 o 
   8   0  12       58.65       42.99      3.96 o 
  10   0  12       14.32       13.99      2.51 o 
  12   0  12       48.62       55.78      6.28 o 
  14   0  12       48.19       48.78      6.38 o 
   1   1  12        8.72        5.75      0.53 o 
   3   1  12      246.65      271.40      4.33 o 
   5   1  12     3346.64     3283.90     23.23 o 
   7   1  12       23.07       21.18      1.74 o 
   9   1  12       86.14      125.77      5.78 o 
  11   1  12        0.88        0.94      1.47 o 
  13   1  12       38.78       32.99      3.93 o 
  15   1  12      645.96      733.57     23.22 o 
   0   2  12       26.45       17.04      1.55 o 
   2   2  12      678.37      684.16      9.21 o 
   4   2  12      195.17      193.89      4.23 o 
   6   2  12     1150.03     1064.05     13.57 o 
   8   2  12      219.04      202.07      6.55 o 
  10   2  12       30.08       26.69      2.85 o 
  12   2  12       20.37       16.42      3.13 o 
  14   2  12        9.82        6.31      2.29 o 
   1   3  12       27.27       36.86      1.90 o 
   3   3  12       33.83       43.75      2.92 o 
   5   3  12     1216.73     1189.67     16.05 o 
   7   3  12        5.04        4.17      1.16 o 
   9   3  12       39.51      104.25      6.37 o 
  11   3  12        6.14        5.39      2.04 o 
  13   3  12       26.34       22.31      3.62 o 
   0   4  12      244.65      235.18      9.40 o 
   2   4  12      122.76      128.82      5.24 o 
   4   4  12      127.68      151.50      5.34 o 
   6   4  12       74.58       79.74      4.20 o 
   8   4  12       30.73       26.83      2.67 o 
  10   4  12       32.27       33.76      3.91 o 
  12   4  12       80.33       85.43      7.36 o 
   1   5  12      107.09      113.80      5.25 o 
   3   5  12       99.27       89.81      5.62 o 
   5   5  12      147.27      148.38      5.72 o 
   7   5  12        1.47        1.16      1.24 o 
   9   5  12      142.55      150.77      7.27 o 
  11   5  12       23.72       20.49      3.62 o 
   0   6  12      147.98      155.48     16.14 o 
   2   6  12        1.26        3.21      1.50 o 
   4   6  12       97.70      103.49      6.15 o 
   6   6  12       11.08        7.13      2.08 o 
   8   6  12        8.16        9.92      2.79 o 
  10   6  12       11.73        8.07      2.52 o 
   1   7  12        4.24        3.88      1.79 o 
   3   7  12       16.98       19.21      2.83 o 
   5   7  12       42.27       43.17      4.19 o 
   7   7  12       42.60       45.23      4.93 o 
   0   8  12       58.52       79.13      8.53 o 
   1   1  13       27.96       28.36      1.24 o 
   3   1  13       69.65       77.09      2.27 o 
   5   1  13        1.96        3.95      0.64 o 
   7   1  13      143.40      138.53      4.45 o 
   9   1  13      173.47      179.34      7.74 o 
  11   1  13       27.93       25.04      3.08 o 
  13   1  13       16.28       13.06      3.02 o 
   0   2  13      336.90      344.36      8.85 o 
   2   2  13        3.10        5.61      1.01 o 
   4   2  13      207.75      196.30      5.07 o 
   6   2  13        7.03        3.27      1.06 o 
   8   2  13        9.93        8.32      1.64 o 
  10   2  13       65.24       52.84      3.97 o 
  12   2  13        6.32        6.14      2.29 o 
  14   2  13       59.89       63.05      6.43 o 
   1   3  13      102.13      107.30      5.06 o 
   3   3  13        0.38        1.12      1.12 o 
   5   3  13        3.26        3.36      1.26 o 
   7   3  13      686.53      720.22     12.55 o 
   9   3  13      293.92      283.83      9.38 o 
  11   3  13       98.55      109.75      7.65 o 
  13   3  13      103.59      116.43      8.55 o 
   0   4  13        5.79        9.81      2.41 o 
   2   4  13      145.21      153.95      5.85 o 
   4   4  13       10.32        5.71      1.78 o 
   6   4  13       31.39       28.20      3.35 o 
   8   4  13        5.88        5.28      1.45 o 
  10   4  13        4.29        2.07      1.76 o 
  12   4  13       39.54       43.87      5.40 o 
   1   5  13        5.28        5.62      1.55 o 
   3   5  13       49.09       45.72      3.57 o 
   5   5  13      114.26      117.33      5.64 o 
   7   5  13      192.53      188.38      7.28 o 
   9   5  13       79.18       84.53      5.51 o 
  11   5  13        0.74        4.01      2.64 o 
   0   6  13       18.37       11.37      2.78 o 
   2   6  13        0.29        1.12      1.52 o 
   4   6  13       26.56       22.99      2.89 o 
   6   6  13        1.12       -0.29      2.73 o 
   8   6  13        4.88        5.25      2.32 o 
   1   7  13        5.12        5.44      2.22 o 
   3   7  13       96.44      101.34      5.94 o 
   5   7  13       34.08       27.91      3.51 o 
   0   0  14      379.16      410.26      9.77 o 
   2   0  14     2769.11     2833.60     37.54 o 
   4   0  14      428.83      415.63      9.15 o 
   6   0  14      937.69      865.68     18.21 o 
   8   0  14      539.95      453.42     15.58 o 
  10   0  14        0.64        0.75      1.67 o 
  12   0  14      181.82      170.53     11.22 o 
  14   0  14       99.49      115.34     12.49 o 
   1   1  14       14.38       17.57      1.25 o 
   3   1  14      673.34      739.18      8.63 o 
   5   1  14     1510.07     1407.95     15.00 o 
   7   1  14      945.38      932.55     13.97 o 
   9   1  14     1384.86     1384.26     24.36 o 
  11   1  14       79.73       70.39      5.27 o 
  13   1  14       15.70       15.25      2.77 o 
   0   2  14      715.31      768.90     14.44 o 
   2   2  14      354.70      360.62      6.96 o 
   4   2  14     1140.15     1120.63     18.32 o 
   6   2  14     1300.28     1326.64     17.44 o 
   8   2  14       49.17       33.71      3.44 o 
  10   2  14       26.83       22.44      3.76 o 
  12   2  14       37.02       28.34      4.92 o 
  14   2  14      172.69      204.54     13.42 o 
   1   3  14       14.42        7.47      1.45 o 
   3   3  14      168.10      144.11      5.52 o 
   5   3  14      576.61      610.16     12.14 o 
   7   3  14      382.08      401.39      9.27 o 
   9   3  14       62.69       68.26      4.70 o 
  11   3  14        0.48        0.19      2.39 o 
  13   3  14       15.10       17.99      5.20 o 
   0   4  14       33.70       28.18      3.62 o 
   2   4  14        0.53        2.82      1.87 o 
   4   4  14      585.58      564.17     12.13 o 
   6   4  14      509.21      521.08     11.04 o 
   8   4  14        4.59        2.70      1.49 o 
  10   4  14        1.97        1.98      1.94 o 
  12   4  14        6.99        4.69      2.65 o 
   1   5  14       37.95       36.09      3.20 o 
   3   5  14      544.05      529.14     12.38 o 
   5   5  14      139.56      144.16      6.40 o 
   7   5  14       81.34       86.16      5.01 o 
   9   5  14       44.71       45.92      4.23 o 
  11   5  14       37.44       38.00      5.02 o 
   0   6  14       57.41       54.18      5.48 o 
   2   6  14        0.05        0.07      1.54 o 
   4   6  14       73.49       71.61      4.82 o 
   6   6  14       56.93       53.74      4.57 o 
   8   6  14        1.05        0.30      1.99 o 
   1   7  14       83.97       78.44      5.32 o 
   3   7  14       37.71       31.67      3.40 o 
   5   7  14        1.43        0.61      1.91 o 
   1   1  15      134.36      119.57      3.38 o 
   3   1  15      787.48      734.44     10.12 o 
   5   1  15      322.69      299.56      7.00 o 
   7   1  15        0.53        0.80      1.06 o 
   9   1  15      109.42      101.94      6.03 o 
  11   1  15       54.08       51.31      4.65 o 
  13   1  15        2.72        1.78      1.87 o 
   0   2  15      309.37      304.25     10.04 o 
   2   2  15        2.51        3.55      1.08 o 
   4   2  15        4.88        7.43      1.39 o 
   6   2  15      238.84      217.43      6.83 o 
   8   2  15       17.31       19.35      2.39 o 
  10   2  15       13.77       12.03      2.69 o 
  12   2  15       24.69       27.24      4.13 o 
   1   3  15      405.17      384.56      8.65 o 
   3   3  15     1803.11     1729.43     22.71 o 
   5   3  15     1212.23     1248.78     19.98 o 
   7   3  15        1.73        0.87      1.17 o 
   9   3  15      196.58      197.12      9.82 o 
  11   3  15      197.03      206.62      9.66 o 
   0   4  15       48.24       55.28      4.97 o 
   2   4  15      157.50      167.99      6.48 o 
   4   4  15       23.74       21.40      2.39 o 
   6   4  15       82.46       75.98      4.51 o 
   8   4  15      131.80      130.94      6.10 o 
  10   4  15        0.15        0.03      1.73 o 
   1   5  15       31.34       24.09      2.64 o 
   3   5  15      600.48      651.85     14.14 o 
   5   5  15      359.34      337.55     10.04 o 
   7   5  15       54.41       64.19      4.46 o 
   9   5  15       47.22       57.30      4.48 o 
   0   6  15       39.57       42.20      6.28 o 
   2   6  15       31.93       37.11      3.59 o 
   4   6  15        0.88        1.25      1.62 o 
   6   6  15       56.02       59.17      4.76 o 
   8   6  15       35.45       28.92      3.89 o 
   1   7  15        0.16        0.90      1.60 o 
   3   7  15       24.51       25.93      3.26 o 
   5   7  15       62.49       48.55      4.61 o 
   0   0  16      310.58      346.66     11.94 o 
   2   0  16       56.06       54.37      3.21 o 
   4   0  16     2273.32     2114.17     26.49 o 
   6   0  16      632.03      615.27     15.62 o 
   8   0  16      196.83      247.90     11.79 o 
  10   0  16       46.44       30.70      4.45 o 
  12   0  16       36.59       25.03      7.17 o 
   1   1  16      653.58      606.28      8.37 o 
   3   1  16     4989.33     4551.81     38.49 o 
   5   1  16      217.45      221.70      5.86 o 
   7   1  16      992.30      959.04     16.99 o 
   9   1  16       38.27       30.73      3.83 o 
  11   1  16      189.90      214.85      8.88 o 
  13   1  16      142.51      144.78      7.70 o 
   0   2  16        9.29        6.23      2.16 o 
   2   2  16       23.07       25.68      2.13 o 
   4   2  16      792.87      728.56     13.12 o 
   6   2  16      161.16      158.53      5.95 o 
   8   2  16       30.83       29.89      3.28 o 
  10   2  16        1.84        6.00      1.93 o 
  12   2  16       84.53       77.78      6.79 o 
   1   3  16      213.89      217.03      6.53 o 
   3   3  16      668.46      618.57     14.87 o 
   5   3  16        0.37        0.72      1.44 o 
   7   3  16      406.48      410.51     10.46 o 
   9   3  16       39.25       53.07      4.72 o 
  11   3  16       70.77       90.03      7.37 o 
   0   4  16      104.29       84.49      6.07 o 
   2   4  16       15.57       11.67      2.53 o 
   4   4  16      177.34      179.54      6.92 o 
   6   4  16       49.63       54.76      4.13 o 
   8   4  16        2.38        5.50      1.72 o 
  10   4  16       24.41       30.44      3.97 o 
   1   5  16       34.79       32.63      3.17 o 
   3   5  16        5.67        9.61      2.11 o 
   5   5  16       74.06       63.60      4.40 o 
   7   5  16       63.26       55.97      4.62 o 
   9   5  16      107.27      125.98      6.50 o 
   0   6  16       27.55       31.64      5.15 o 
   2   6  16        0.77        0.68      1.68 o 
   4   6  16       50.72       42.66      3.80 o 
   6   6  16       49.90       47.30      4.45 o 
   1   7  16        0.56        0.78      1.78 o 
   3   7  16        5.09        5.54      2.19 o 
   1   1  17        7.16        8.97      1.35 o 
   3   1  17       28.81       32.92      2.41 o 
   5   1  17        0.93        0.82      1.08 o 
   7   1  17        0.77        1.20      1.32 o 
   9   1  17        8.67        3.70      2.18 o 
  11   1  17        0.51        2.23      1.92 o 
  13   1  17        2.23        0.26      2.20 o 
   0   2  17       86.67       81.63      4.81 o 
   2   2  17      172.20      171.77      5.53 o 
   4   2  17        3.78        5.60      1.56 o 
   6   2  17       81.80       78.68      4.76 o 
   8   2  17       74.06       76.07      5.40 o 
  10   2  17        0.65        0.53      2.30 o 
  12   2  17        0.61        0.60      2.09 o 
   1   3  17       15.19       21.83      2.10 o 
   3   3  17       78.23       64.22      3.93 o 
   5   3  17       14.35       10.04      1.77 o 
   7   3  17        0.64        1.48      1.41 o 
   9   3  17       19.92       21.51      3.60 o 
  11   3  17        1.12       -0.35      2.10 o 
   0   4  17      206.31      200.17      9.72 o 
   2   4  17        3.92        4.34      2.49 o 
   4   4  17       92.43       99.70      5.30 o 
   6   4  17      211.55      208.42      7.78 o 
   8   4  17        0.62        0.93      1.77 o 
  10   4  17       19.42       22.29      3.45 o 
   1   5  17       10.07       10.04      1.89 o 
   3   5  17       84.01       91.18      5.36 o 
   5   5  17      121.17      132.04      6.53 o 
   7   5  17       29.54       32.26      4.36 o 
   9   5  17       22.15       30.70      4.06 o 
   0   6  17       14.68       11.41      3.49 o 
   2   6  17        0.56       -1.99      1.99 o 
   4   6  17       78.20       70.29      5.17 o 
   6   6  17       53.21       43.43      4.34 o 
   1   7  17        4.62        3.24      2.09 o 
   0   0  18     1814.91     1821.85    118.56 o 
   2   0  18       18.87       19.34      2.92 o 
   4   0  18      321.24      287.50     10.98 o 
   6   0  18      474.93      461.14     28.01 o 
   8   0  18      182.92      185.51     10.45 o 
  10   0  18       60.15       81.17      7.42 o 
  12   0  18      364.04      451.50     24.45 o 
   1   1  18      414.21      346.00      7.65 o 
   3   1  18      985.13      945.18     13.73 o 
   5   1  18      455.44      454.45      9.94 o 
   7   1  18      587.81      617.22     14.35 o 
   9   1  18      107.63      121.53      7.92 o 
  11   1  18      182.12      194.71     10.66 o 
   0   2  18      387.15      351.25     10.42 o 
   2   2  18       28.98       45.13      3.13 o 
   4   2  18      286.63      261.98      8.74 o 
   6   2  18       21.33       14.77      2.25 o 
   8   2  18      107.47      119.83      8.69 o 
  10   2  18       26.30       29.20      4.90 o 
  12   2  18       85.42       83.92      8.27 o 
   1   3  18      130.09      109.71      4.76 o 
   3   3  18      351.21      368.64      9.85 o 
   5   3  18       46.74       47.65      3.60 o 
   7   3  18      236.41      254.71      9.83 o 
   9   3  18       35.19       81.75      7.00 o 
  11   3  18       64.91       71.82      7.80 o 
   0   4  18        1.27        4.90      2.02 o 
   2   4  18       13.07        7.77      1.75 o 
   4   4  18       30.39       23.36      2.68 o 
   6   4  18       95.38       84.88      5.12 o 
   8   4  18        0.52        1.71      1.79 o 
  10   4  18       28.47       24.60      6.41 o 
   1   5  18       17.88       15.07      2.42 o 
   3   5  18       33.78       34.53      3.43 o 
   5   5  18       17.85       19.06      2.96 o 
   7   5  18       27.74       25.38      3.33 o 
   0   6  18        1.00        8.91      3.78 o 
   2   6  18       39.33       32.86      4.13 o 
   4   6  18        0.01       -1.10      1.73 o 
   1   1  19        0.01        1.57      1.01 o 
   3   1  19      208.66      208.51      6.58 o 
   5   1  19        4.75        5.13      2.34 o 
   7   1  19       60.04       58.43      4.35 o 
   9   1  19        9.17        6.35      2.30 o 
  11   1  19        1.00       -0.16      2.20 o 
   0   2  19      191.88      167.88      7.23 o 
   2   2  19      357.09      340.39      9.28 o 
   4   2  19      464.09      478.21     11.41 o 
   6   2  19       92.07       87.11      5.89 o 
   8   2  19      327.76      327.13     11.90 o 
  10   2  19       39.48       36.32      5.49 o 
   1   3  19        2.67        2.56      1.38 o 
   3   3  19      723.45      754.69     14.88 o 
   5   3  19       16.39       15.06      2.49 o 
   7   3  19      259.14      290.84     11.38 o 
   9   3  19       23.17       18.37      3.51 o 
   0   4  19      256.59      262.09     11.58 o 
   2   4  19       90.64       75.94      4.75 o 
   4   4  19      226.62      220.89      8.22 o 
   6   4  19       72.98       66.16      4.55 o 
   8   4  19      158.95      157.37      9.87 o 
   1   5  19       35.42       34.58      3.47 o 
   3   5  19      261.74      266.12      9.47 o 
   5   5  19       21.83       25.05      3.09 o 
   7   5  19      120.25      113.12      6.85 o 
   0   6  19       22.34       18.04      4.47 o 
   2   6  19        5.67        5.77      1.94 o 
   4   6  19       61.05       63.61      4.99 o 
   0   0  20      296.27      461.72     21.42 o 
   2   0  20      472.46      407.00     17.71 o 
   4   0  20      220.71      264.18     13.52 o 
   6   0  20      330.56      299.19     17.78 o 
   8   0  20      289.56      349.35     29.15 o 
  10   0  20      125.35      147.91     17.25 o 
   1   1  20       62.81       43.12      3.42 o 
   3   1  20       80.95       81.59      5.19 o 
   5   1  20       30.12       28.93      3.61 o 
   7   1  20        4.34        5.42      1.88 o 
   9   1  20      176.15      192.40     10.74 o 
  11   1  20       12.84        9.06      2.76 o 
   0   2  20        1.05       -1.37      1.70 o 
   2   2  20      274.80      268.80      8.38 o 
   4   2  20      138.74      177.33      7.00 o 
   6   2  20       32.87       24.71      2.96 o 
   8   2  20      158.46      166.47      7.90 o 
  10   2  20      101.94      110.09      8.37 o 
   1   3  20       50.39       48.55      3.37 o 
   3   3  20       20.63       26.92      3.15 o 
   5   3  20       15.50       15.20      2.59 o 
   7   3  20        0.11        0.13      1.66 o 
   9   3  20       68.35       69.74      7.54 o 
   0   4  20      120.91      109.45      7.60 o 
   2   4  20        3.03        0.15      2.17 o 
   4   4  20        0.42        1.68      1.57 o 
   6   4  20       25.08       17.97      2.79 o 
   8   4  20        1.98        1.61      2.41 o 
   1   5  20       17.70       14.54      2.41 o 
   3   5  20        0.29        2.69      1.82 o 
   5   5  20        1.10       -1.85      1.85 o 
   0   6  20       56.42       65.05      7.53 o 
   2   6  20       13.09       12.47      2.58 o 
   1   1  21       39.14       34.98      3.19 o 
   3   1  21       13.39       13.32      2.42 o 
   5   1  21       55.55       50.70      4.85 o 
   7   1  21       12.35       13.90      3.57 o 
   9   1  21       10.93       11.55      3.44 o 
   0   2  21       10.47        7.46      2.41 o 
   2   2  21      139.07      137.91      6.88 o 
   4   2  21       28.62       28.20      2.94 o 
   6   2  21       25.48       22.51      3.03 o 
   8   2  21       28.92       24.93      3.56 o 
  10   2  21       53.97       54.37      6.08 o 
   1   3  21      119.34      130.62      7.14 o 
   3   3  21       79.90       69.44      4.56 o 
   5   3  21      161.30      185.25      8.26 o 
   7   3  21       80.38       78.84      6.50 o 
   9   3  21       45.05       48.79      7.25 o 
   0   4  21       12.50       15.82      3.52 o 
   2   4  21       19.89       14.51      2.93 o 
   4   4  21        3.67        4.08      1.77 o 
   6   4  21       62.86       78.21      5.71 o 
   1   5  21       27.05       31.15      3.49 o 
   3   5  21      115.90      124.75      6.67 o 
   5   5  21       21.11       15.82      2.65 o 
   2   0  22       33.89       26.16      3.79 o 
   4   0  22       94.03      105.67     10.96 o 
   6   0  22       76.96      102.68     18.63 o 
   8   0  22      108.07      122.13     18.06 o 
   1   1  22       18.72       15.73      2.34 o 
   3   1  22      653.59      667.74     16.15 o 
   5   1  22       69.01       62.93      5.43 o 
   7   1  22      212.35      228.82     13.83 o 
   9   1  22       37.58       28.48      6.38 o 
   0   2  22        2.47        3.07      2.10 o 
   2   2  22        6.74        4.68      2.07 o 
   4   2  22       40.10       36.47      3.78 o 
   6   2  22       20.34       19.47      2.77 o 
   8   2  22       45.51       44.94      4.31 o 
   1   3  22        0.17        1.33      1.48 o 
   3   3  22      101.57      113.84      5.97 o 
   5   3  22        0.84        0.00      1.56 o 
   7   3  22       91.94      100.20      6.41 o 
   0   4  22        0.28        0.07      2.14 o 
   2   4  22        4.99        5.64      1.84 o 
   4   4  22       24.57       30.12      5.34 o 
   6   4  22        3.84        5.26      1.92 o 
   1   5  22        5.03        4.77      1.88 o 
   3   5  22        0.04        2.88      1.84 o 
   1   1  23        8.18        4.83      1.73 o 
   3   1  23       23.45       22.63      3.49 o 
   5   1  23       14.38       18.55      3.70 o 
   7   1  23       17.66       21.13      4.63 o 
   0   2  23       22.73       16.44      3.69 o 
   2   2  23        4.59        5.69      2.22 o 
   4   2  23       11.42        8.92      2.29 o 
   6   2  23       26.37       21.67      4.27 o 
   8   2  23        3.58        2.15      3.45 o 
   1   3  23        5.48        5.01      2.14 o 
   3   3  23       52.77       46.72      4.44 o 
   5   3  23       25.71       25.08      3.03 o 
   7   3  23       52.12       59.29      5.25 o 
   0   4  23        0.58        0.18      3.99 o 
   2   4  23       34.29       24.77      3.01 o 
   4   4  23        0.62        3.04      1.86 o 
   2   0  24       46.28       44.51      5.20 o 
   4   0  24       40.50       41.48      7.48 o 
   6   0  24       86.92       94.58     11.17 o 
   1   1  24        0.64        1.50      1.80 o 
   3   1  24        5.73        9.03      2.42 o 
   5   1  24        5.68        5.17      2.18 o 
   7   1  24      437.98      498.83     21.74 o 
   0   2  24        1.88        2.35      3.89 o 
   2   2  24        2.96        1.19      1.68 o 
   4   2  24       73.84       71.28      6.77 o 
   6   2  24       85.98       94.29      7.96 o 
   1   3  24        9.09        5.94      2.35 o 
   3   3  24      113.82      118.04      7.06 o 
   5   3  24        1.17       -0.45      1.68 o 
   0   4  24        2.98       -1.19     10.40 o 
   2   4  24        1.81       -1.87      2.21 o 
   1   1  25       17.61       14.58      2.82 o 
   3   1  25       10.40        8.34      2.77 o 
   5   1  25        5.27        8.29      2.83 o 
   0   2  25       13.52       13.85      4.39 o 
   2   2  25       16.91       15.57      3.07 o 
   4   2  25        0.85        1.81      1.97 o 
   1   3  25       54.92       58.07      6.41 o 
   3   3  25       14.11       14.23      2.91 o 
   0   0  26        2.49       33.36      7.24 o 
   2   0  26       36.10       21.65      8.64 o 
   4   0  26      104.84      124.44     13.05 o 
   1   1  26      146.40      182.16      9.79 o 
   3   1  26      217.72      242.56     13.09 o 
   0   2  26       37.00       54.54      9.92 o 
   2   2  26       42.36       42.22      4.86 o 
                                                 
